# Supplementary material for: Spectroscopic Insights of an Emissive Complex between 4′-N,N-Diethylaminoflavonol in Octa-Acid Deep-Cavity Cavitand and Rhodamine 6G
Source: Molecules. 2023 May 23;28(11):4260. doi: 10.3390/molecules28114260 (PMC10254886; doi:10.3390/molecules28114260)
Supplement: Supplementary file 1 [file molecules-28-04260-s001.zip]

Archive with 1 entries (1 files):
- molecules-2324885-supplementary.pdf
